# Supplementary material for: Transient Overexpression of the Pepper WRKY2 Gene in Nicotiana benthamiana Markedly Delays the Systemic Necrosis Caused by Tobacco Mosaic Virus
Source: Life (Basel). 2025 Apr 17;15(4):669. doi: 10.3390/life15040669 (PMC12028993; doi:10.3390/life15040669)
Supplement: Supplementary file 1 [file life-15-00669-s001.zip]

Archive with 1 entries (1 files):
- life-3496300-supplementary.pdf
